# Supplementary material for: Computational identification of cell-specific variable regions in ChIP-seq data
Source: Nucleic Acids Res. 2020 Mar 18;48(9):e53. doi: 10.1093/nar/gkaa180 (PMC7229859; doi:10.1093/nar/gkaa180)
Supplement: gkaa180_Supplemental_Files [file gkaa180_supplemental_files.zip]

Archive with 3 entries (3 files):
- Repro_Suppl_5.docx
- Supplementary_TableS1.xlsx
- Supplementary_TableS2.xlsx
